# Supplementary material for: Cervicovaginal-Microbiome Analysis by 16S Sequencing and Real-Time PCR in Patients from Novosibirsk (Russia) with Cervical Lesions and Several Years after Cancer Treatment
Source: Diagnostics (Basel). 2023 Jan 1;13(1):140. doi: 10.3390/diagnostics13010140 (PMC9818139; doi:10.3390/diagnostics13010140)
Supplement: Supplementary file 1 [file diagnostics-13-00140-s001.zip]

Archive with 1 entries (1 files):
- diagnostics-2078730-supplementary.pdf
